# Supplementary material for: Tumor–Immune Cell Crosstalk Drives Immune Cell Reprogramming Towards a Pro-Tumor Proliferative State Involving STAT3 Activation
Source: Cancers (Basel). 2025 Dec 30;18(1):116. doi: 10.3390/cancers18010116 (PMC12784678; doi:10.3390/cancers18010116)
Supplement: Supplementary file 1 [file cancers-18-00116-s001.zip]

Archive with 1 entries (1 files):
- cancers-4057568-supplementary.pdf
